# Supplementary material for: Are Gamers Prone to eThrombosis during Long Gaming Sessions?
Source: Life (Basel). 2024 Apr 18;14(4):525. doi: 10.3390/life14040525 (PMC11051545; doi:10.3390/life14040525)
Supplement: Supplementary file 1 [file life-14-00525-s001.zip]

Archive with 1 entries (1 files):
- life-2947989-supplementary.pdf
